# Supplementary material for: Mitochondrial genome microhomology-mediated editing by donor DNA delivery into mitochondria in human cells
Source: Mol Ther Nucleic Acids. 2026 May 19;37(2):102959. doi: 10.1016/j.omtn.2026.102959 (PMC13267557; doi:10.1016/j.omtn.2026.102959)
Supplement: Table S4. Numbers of, CPMs of, proportions of, and percentages of reads in the mitochondrial genome editing experiment with donor DNA delivery only [file mmc3.xlsx]

## Sheet: Sheet1
Table S4. Numbers of, CPMs of, proportions of, and percentages of reads in the mitochondrial genome editing experiment with donor DNA delivery only.
Sample	Transfection	Total Number of Reads	Number of Wild Type Reads	Number of Edited Reads	CPM	Proportion of Edited Reads	% of Edited Reads
Sample_1	Transfection # 0 (Mock)	177403	176848	0	0	0	0
Sample_2	Transfection # 1	137891	137490	29	210.311	0.000210311	0.0210311
Sample_3	Transfection # 2	155553	155048	66	424.293	0.000424293	0.0424293
Sample_4	Transfection # 3	156089	155614	54	345.956	0.000345956	0.0345956
Sample_5	Transfection # 4	174052	173461	69	396.433	0.000396433	0.0396433
