# Supplementary material for: Mitochondrial genome microhomology-mediated editing by donor DNA delivery into mitochondria in human cells
Source: Mol Ther Nucleic Acids. 2026 May 19;37(2):102959. doi: 10.1016/j.omtn.2026.102959 (PMC13267557; doi:10.1016/j.omtn.2026.102959)
Supplement: Table S6. Numbers of, CPMs of, proportions of, and percentages of reads in the mitochondrial genome editing experiment with donor DNA delivery and CRISPR-mito-AsCas12a [file mmc4.xlsx]

## Sheet: Average_by_num_changed_nuc
Table S6. Numbers of, CPMs of, proportions of, and percentages of reads in the mitochondrial genome editing experiment with donor DNA delivery and CRISPR/mito-AsCas12a.
	Description of Transfections
	Transfection	CRISPR	MGME1 siRNA	DNA
	CRISPR Transfection # 1	Yes	Yes	No DNA
	CRISPR Transfection # 2	Yes	No	ssDNA
	CRISPR Transfection # 3	Yes	Yes	ssDNA
	CRISPR Transfection # 4	No	No	dsDNA
	CRISPR Transfection # 5	Yes	No	dsDNA
	CRISPR Transfection # 6	Yes	Yes	dsDNA
	"other" - numbers of reads, which are uniquely aligned to the ND4 site of mtDNA, but have nucleotide changes distinct from expected due to the mtDNA editing.
Average Number of Reads
Sample	Transfection	Total Number of Reads	Number of Wild Type Reads	One-Nucleotide Change	Two-Nucleotide Change	Three-Nucleotide Change	Four-Nucleotide Change	Five-Nucleotide Change = Completely Edited Sequence	other
Sample_CRISPR_1	CRISPR Transfection # 1	455827	447299	3020.33	2.66667	0	0	0	5505.33
Sample_CRISPR_2	CRISPR Transfection # 2	514675	510144	1246	1.33333	0	0	0	3283.67
Sample_CRISPR_3	CRISPR Transfection # 3	478413	471959	2014.33	1.33333	0	0	0.333333	4437.67
Sample_CRISPR_4	CRISPR Transfection # 4	738628	732084	1472.33	1.33333	0	0	0.666667	5069.33
Sample_CRISPR_5	CRISPR Transfection # 5	755897	747216	2303.67	0.666667	0	0	1.66667	6375
Sample_CRISPR_6	CRISPR Transfection # 6	580551	571378	2969	1	0	0	1.33333	6201.33
Average CPM
Sample	Transfection	Total Number of Reads	Number of Wild Type Reads	One-Nucleotide Change	Two-Nucleotide Change	Three-Nucleotide Change	Four-Nucleotide Change	Five-Nucleotide Change = Completely Edited Sequence	other
Sample_CRISPR_1	CRISPR Transfection # 1	1000000	981290	6626.05	5.85017	0	0	0	12077.7
Sample_CRISPR_2	CRISPR Transfection # 2	1000000	991196	2420.95	2.59063	0	0	0	6380.08
Sample_CRISPR_3	CRISPR Transfection # 3	1000000	986510	4210.45	2.78699	0	0	0.696748	9275.81
Sample_CRISPR_4	CRISPR Transfection # 4	1000000	991141	1993.34	1.80515	0	0	0.902574	6863.18
Sample_CRISPR_5	CRISPR Transfection # 5	1000000	988516	3047.59	0.881955	0	0	2.20489	8433.69
Sample_CRISPR_6	CRISPR Transfection # 6	1000000	984200	5114.11	1.7225	0	0	2.29667	10681.8
Average Proportion of Reads
Sample	Transfection	Total Number of Reads	Number of Wild Type Reads	One-Nucleotide Change	Two-Nucleotide Change	Three-Nucleotide Change	Four-Nucleotide Change	Five-Nucleotide Change = Completely Edited Sequence	other
Sample_CRISPR_1	CRISPR Transfection # 1	1	0.98129	0.00662605	5.85017e-06	0	0	0	0.0120777
Sample_CRISPR_2	CRISPR Transfection # 2	1	0.991196	0.00242095	2.59063e-06	0	0	0	0.00638008
Sample_CRISPR_3	CRISPR Transfection # 3	1	0.98651	0.00421045	2.78699e-06	0	0	6.96748e-07	0.00927581
Sample_CRISPR_4	CRISPR Transfection # 4	1	0.991141	0.00199334	1.80515e-06	0	0	9.02574e-07	0.00686318
Sample_CRISPR_5	CRISPR Transfection # 5	1	0.988516	0.00304759	8.81955e-07	0	0	2.20489e-06	0.00843369
Sample_CRISPR_6	CRISPR Transfection # 6	1	0.9842	0.00511411	1.7225e-06	0	0	2.29667e-06	0.0106818
Average Percentage of Reads
Sample	Transfection	Total Number of Reads	Number of Wild Type Reads	One-Nucleotide Change	Two-Nucleotide Change	Three-Nucleotide Change	Four-Nucleotide Change	Five-Nucleotide Change = Completely Edited Sequence	other
Sample_CRISPR_1	CRISPR Transfection # 1	100	98.129	0.662605	0.000585017	0	0	0	1.20777
Sample_CRISPR_2	CRISPR Transfection # 2	100	99.1196	0.242095	0.000259063	0	0	0	0.638008
Sample_CRISPR_3	CRISPR Transfection # 3	100	98.651	0.421045	0.000278699	0	0	6.96748e-05	0.927581
Sample_CRISPR_4	CRISPR Transfection # 4	100	99.1141	0.199334	0.000180515	0	0	9.02574e-05	0.686318
Sample_CRISPR_5	CRISPR Transfection # 5	100	98.8516	0.304759	8.81955e-05	0	0	0.000220489	0.843369
Sample_CRISPR_6	CRISPR Transfection # 6	100	98.42	0.511411	0.00017225	0	0	0.000229667	1.06818
